# Supplementary material for: Non-Additive Effects of Environmental Factors on Growth and Physiology of Invasive Solidago canadensis and a Co-Occurring Native Species (Artemisia argyi)
Source: Plants (Basel). 2022 Dec 27;12(1):128. doi: 10.3390/plants12010128 (PMC9823473; doi:10.3390/plants12010128)
Supplement: Supplementary file 1 [file plants-12-00128-s001.zip]

Archive with 1 entries (1 files):
- plants-2073555-supplementary.pdf
